# Supplementary material for: Biodecolorization and Biodegradation of Methyl Red by Halophilic Klebsiella aerogenes WH2
Source: Microorganisms. 2026 Apr 11;14(4):864. doi: 10.3390/microorganisms14040864 (PMC13118744; doi:10.3390/microorganisms14040864)
Supplement: Supplementary file 1 [file microorganisms-14-00864-s001.zip]

Archive with 1 entries (1 files):
- microorganisms-4221581-supplementary.pdf
